# Supplementary material for: Pharmacokinetics, optimal dosing, and safety of linezolid in children with multidrug-resistant tuberculosis: Combined data from two prospective observational studies
Source: PLoS Med. 2019 Apr 30;16(4):e1002789. doi: 10.1371/journal.pmed.1002789 (PMC6490911; doi:10.1371/journal.pmed.1002789)
Supplement: S1 Data — PK, pharmacokinetic. (CSV) [file pmed.1002789.s009.csv]

ID	TIME	TAD	HOUR	BLQ	DV	AMT	ADDL	II	EVID	MDV	PK_OCC	ARM	ROUTE	FORMULATION	AGE	WT
1	0	-0.05	0	0	0	0	0	0	3	1	1	2	2	2	14.58727	42.5
1	0.05	0	0	0	0	276.93	0	0	1	1	1	2	2	2	14.58727	42.5
1	1.03	0.98	1	0	1.98	0	0	0	0	0	1	2	2	2	14.58727	42.5
1	4.05	4	4	0	6.64	0	0	0	0	0	1	2	2	2	14.58727	42.5
1	10.05	10	10	0	3.37	0	0	0	0	0	1	2	2	2	14.58727	42.5
4	0	-0.1	0	0	0	0	0	0	3	1	1	2	1	3	6.661191	13.1
4	0.1	0	0	0	0	120	0	0	1	1	1	2	1	3	6.661191	13.1
4	1.08	0.98	1	0	7.27	0	0	0	0	0	1	2	1	3	6.661191	13.1
4	4.1	4	4	0	8.01	0	0	0	0	0	1	2	1	3	6.661191	13.1
4	10.1	10	10	0	2.97	0	0	0	0	0	1	2	1	3	6.661191	13.1
5	0	-0.08	0	0	0	0	0	0	3	1	1	2	1	3	1.749487	11.4
5	0.08	0	0	0	0	120	0	0	1	1	1	2	1	3	1.749487	11.4
5	1.07	0.99	1	0	14.8	0	0	0	0	0	1	2	1	3	1.749487	11.4
5	4.08	4	4	0	9.66	0	0	0	0	0	1	2	1	3	1.749487	11.4
5	10.07	9.99	10	0	3.81	0	0	0	0	0	1	2	1	3	1.749487	11.4
7	0	-0.3	0	0	0	0	0	0	3	1	1	2	1	3	5.64271	17.2
7	0.3	0	0	0	0	160	0	0	1	1	1	2	1	3	5.64271	17.2
7	1.33	1.03	1	0	11.2	0	0	0	0	0	1	2	1	3	5.64271	17.2
7	4.3	4	4	0	8.63	0	0	0	0	0	1	2	1	3	5.64271	17.2
7	10.3	10	10	0	2.94	0	0	0	0	0	1	2	1	3	5.64271	17.2
10	0	-0.08	0	0	0	0	0	0	3	1	1	2	2	2	13.91102	47.5
10	0.08	0	0	0	0	318.87	0	0	1	1	1	2	2	2	13.91102	47.5
10	1.07	0.99	1	0	8.79	0	0	0	0	0	1	2	2	2	13.91102	47.5
10	4.07	3.99	4	0	6.09	0	0	0	0	0	1	2	2	2	13.91102	47.5
10	10.08	10	10	0	3.12	0	0	0	0	0	1	2	2	2	13.91102	47.5
11	0	-0.07	0	0	0	0	0	0	3	1	1	2	2	2	9.96851	29.9
11	0.07	0	0	0	0	300	0	0	1	1	1	2	2	2	9.96851	29.9
11	1.07	1	1	0	13.2	0	0	0	0	0	1	2	2	2	9.96851	29.9
11	4.07	4	4	0	13.6	0	0	0	0	0	1	2	2	2	9.96851	29.9
11	10.07	10	10	0	7.92	0	0	0	0	0	1	2	2	2	9.96851	29.9
12	0	-0.07	0	0	0	0	0	0	3	1	1	2	2	2	11.5784	36.5
12	0.07	0	0	0	0	333	0	0	1	1	1	2	2	2	11.5784	36.5
12	1.07	1	1	0	3.1	0	0	0	0	0	1	2	2	2	11.5784	36.5
12	4.1	4.03	4	0	10.7	0	0	0	0	0	1	2	2	2	11.5784	36.5
12	10.05	9.98	10	0	2.83	0	0	0	0	0	1	2	2	2	11.5784	36.5
13	0	-0.2	0	0	0	0	0	0	3	1	1	2	2	2	4.29843	13.8
13	0.2	0	0	0	0	119.6	0	0	1	1	1	2	2	2	4.29843	13.8
13	1.15	0.95	1	0	4.78	0	0	0	0	0	1	2	2	2	4.29843	13.8
13	4.17	3.97	4	0	5.58	0	0	0	0	0	1	2	2	2	4.29843	13.8
13	10.17	9.97	10	0	2.01	0	0	0	0	0	1	2	2	2	4.29843	13.8
14	0	0	0	0	0	0	0	0	3	1	1	2	2	2	2.67762	12.7
14	0	0	0	0	0	220	0	0	1	1	1	2	2	2	2.67762	12.7
14	23.33	0	0	0	0	220	0	0	1	1	1	2	2	2	2.67762	12.7
14	47.33	0	0	0	0	220	0	0	1	1	1	2	2	2	2.67762	12.7
14	71	23.67	0	0	0.807	0	0	0	0	0	1	2	2	2	2.67762	12.7
14	71.12	0	0	0	0	120.49	0	0	1	1	1	2	2	1	2.67762	12.7
14	72.07	0.95	1	0	2.07	0	0	0	0	0	1	2	2	1	2.67762	12.7
14	75.07	3.95	4	0	7.52	0	0	0	0	0	1	2	2	1	2.67762	12.7
14	81.07	9.95	10	0	2.46	0	0	0	0	0	1	2	2	1	2.67762	12.7
16	0	-0.08	0	0	0	0	0	0	3	1	1	2	2	2	12.7994	41.9
16	0.08	0	0	0	0	316.05	0	0	1	1	1	2	2	2	12.7994	41.9
16	1.08	1	1	0	0.862	0	0	0	0	0	1	2	2	2	12.7994	41.9
16	4.08	4	4	0	5.45	0	0	0	0	0	1	2	2	2	12.7994	41.9
16	10.08	10	10	0	4.11	0	0	0	0	0	1	2	2	2	12.7994	41.9
17	0	-0.07	0	0	0	0	0	0	3	1	1	2	2	2	12.0465	31.3
17	0.07	0	0	0	0	328	0	0	1	1	1	2	2	2	12.0465	31.3
17	1.07	1	1	0	9.92	0	0	0	0	0	1	2	2	2	12.0465	31.3
17	4.07	4	4	0	10.1	0	0	0	0	0	1	2	2	2	12.0465	31.3
17	10.07	10	10	0	4.25	0	0	0	0	0	1	2	2	2	12.0465	31.3
19	0	-0.15	0	0	0	0	0	0	3	1	1	2	1	3	2.20944	10.5
19	0.15	0	0	0	0	120	0	0	1	1	1	2	1	3	2.20944	10.5
19	1.15	1	1	0	4.53	0	0	0	0	0	1	2	1	3	2.20944	10.5
19	4.15	4	4	0	9.47	0	0	0	0	0	1	2	1	3	2.20944	10.5
19	10.15	10	10	0	4.12	0	0	0	0	0	1	2	1	3	2.20944	10.5
20	0	0	0	0	0	0	0	0	3	1	1	2	2	3	2.22861	10.5
20	0	0	0	0	0	100	0	0	1	1	1	2	-99	3	2.22861	10.5
20	13.5	0	0	0	0	100	0	0	1	1	1	2	-99	3	2.22861	10.5
20	24	0	0	0	0	100	0	0	1	1	1	2	-99	3	2.22861	10.5
20	37.5	0	0	0	0	100	0	0	1	1	1	2	-99	3	2.22861	10.5
20	48	0	0	0	0	100	0	0	1	1	1	2	-99	3	2.22861	10.5
20	61.5	0	0	0	0	100	0	0	1	1	1	2	-99	3	2.22861	10.5
20	73.33	11.83	0	0	6.78	0	0	0	0	0	1	2	-99	3	2.22861	10.5
20	73.42	0	0	0	0	100	0	0	1	1	1	2	2	3	2.22861	10.5
20	74.42	1	1	0	15.2	0	0	0	0	0	1	2	2	3	2.22861	10.5
20	85.42	0	0	0	0	100	34	12	1	1	1	2	2	3	2.22861	10.5
20	505.58	0	0	0	0	120	0	0	1	1	2	2	-99	3	2.2861	11.35
20	518	0	0	0	0	120	0	0	1	1	2	2	-99	3	2.2861	11.35
20	530.17	0	0	0	0	120	0	0	1	1	2	2	-99	3	2.2861	11.35
20	542.25	0	0	0	0	120	0	0	1	1	2	2	-99	3	2.2861	11.35
20	553.58	0	0	0	0	120	0	0	1	1	2	2	-99	3	2.2861	11.35
20	566	0	0	0	0	120	0	0	1	1	2	2	-99	3	2.2861	11.35
20	576.4	10.4	0	0	5.39	0	0	0	0	0	2	2	-99	3	2.2861	11.35
20	576.47	0	0	0	0	120	0	0	1	1	2	2	2	3	2.2861	11.35
20	577.47	1	1	0	19.7	0	0	0	0	0	2	2	2	3	2.2861	11.35
20	580.47	4	4	0	15.5	0	0	0	0	0	2	2	2	3	2.2861	11.35
20	586.47	10	10	0	6.14	0	0	0	0	0	2	2	2	3	2.2861	11.35
21	0	-0.17	0	0	0	0	0	0	3	1	1	2	1	3	1.20739	10.86
21	0.17	0	0	0	0	120	0	0	1	1	1	2	1	3	1.20739	10.86
21	1.17	1	1	0	9.8	0	0	0	0	0	1	2	1	3	1.20739	10.86
21	4.18	4.01	4	0	6.81	0	0	0	0	0	1	2	1	3	1.20739	10.86
21	10.17	10	10	0	0.768	0	0	0	0	0	1	2	1	3	1.20739	10.86
22	0	-0.17	0	0	0	0	0	0	3	1	1	2	1	3	1.149897	8.51
22	0.17	0	0	0	0	80	0	0	1	1	1	2	1	3	1.149897	8.51
22	1.17	1	1	0	10.3	0	0	0	0	0	1	2	1	3	1.149897	8.51
22	4.17	4	4	0	6.2	0	0	0	0	0	1	2	1	3	1.149897	8.51
22	10.17	10	10	0	1.13	0	0	0	0	0	1	2	1	3	1.149897	8.51
23	0	-0.05	0	0	0	0	0	0	3	1	1	2	2	3	1.839836	9.32
23	0.05	0	0	0	0	80	0	0	1	1	1	2	2	3	1.839836	9.32
23	1.05	1	1	0	3.76	0	0	0	0	0	1	2	2	3	1.839836	9.32
23	4.05	4	4	0	6.22	0	0	0	0	0	1	2	2	3	1.839836	9.32
23	10.05	10	10	0	2.34	0	0	0	0	0	1	2	2	3	1.839836	9.32
24	0	-0.23	0	0	0	0	0	0	3	1	1	2	2	3	6.891171	20.9
24	0.23	0	0	0	0	200	0	0	1	1	1	2	2	3	6.891171	20.9
24	1.23	1	1	0	4.73	0	0	0	0	0	1	2	2	3	6.891171	20.9
24	4.23	4	4	0	8.22	0	0	0	0	0	1	2	2	3	6.891171	20.9
24	10.23	10	10	0	3.67	0	0	0	0	0	1	2	2	3	6.891171	20.9
26	0	0	0	0	0	0	0	0	3	1	1	2	2	3	4.276523	13.7
26	0	0	0	0	0	150	0	0	1	1	1	2	-99	3	4.276523	13.7
26	24.83	0	0	0	0	150	0	0	1	1	1	2	-99	3	4.276523	13.7
26	48.75	0	0	0	0	150	0	0	1	1	1	2	-99	3	4.276523	13.7
26	71.07	22.32	0	0	6.03	0	0	0	0	0	1	2	-99	3	4.276523	13.7
26	71.18	0	0	0	0	120	0	0	1	1	1	2	2	3	4.276523	13.7
26	72.17	0.99	1	0	17.7	0	0	0	0	0	1	2	2	3	4.276523	13.7
26	75.17	3.99	4	0	13.4	0	0	0	0	0	1	2	2	3	4.276523	13.7
26	81.17	9.99	10	0	6.94	0	0	0	0	0	1	2	2	3	4.276523	13.7
28	0	-0.1	0	0	0	0	0	0	3	1	1	2	2	3	1.28679	8.75
28	0.1	0	0	0	0	80	0	0	1	1	1	2	2	3	1.28679	8.75
28	1.17	1.07	1	0	11	0	0	0	0	0	1	2	2	3	1.28679	8.75
28	4.1	4	4	0	7.91	0	0	0	0	0	1	2	2	3	1.28679	8.75
28	10.1	10	10	0	1.68	0	0	0	0	0	1	2	2	3	1.28679	8.75
30	0	-0.08	0	0	0	0	0	0	3	1	1	2	2	3	7.876797	21.8
30	0.08	0	0	0	0	200	0	0	1	1	1	2	2	3	7.876797	21.8
30	1.08	1	1	0	4.32	0	0	0	0	0	1	2	2	3	7.876797	21.8
30	4.08	4	4	0	8.92	0	0	0	0	0	1	2	2	3	7.876797	21.8
30	10.08	10	10	0	4.58	0	0	0	0	0	1	2	2	3	7.876797	21.8
31	0	-0.15	0	0	0	0	0	0	3	1	1	2	2	2	12.62423	35.9
31	0.15	0	0	0	0	300	0	0	1	1	1	2	2	2	12.62423	35.9
31	1.15	1	1	0	5.5	0	0	0	0	0	1	2	2	2	12.62423	35.9
31	4.15	4	4	0	6.2	0	0	0	0	0	1	2	2	2	12.62423	35.9
31	10.15	10	10	0	3.25	0	0	0	0	0	1	2	2	2	12.62423	35.9
32	0	-0.08	0	0	0	0	0	0	3	1	1	2	2	3	3.04449	13.9
32	0.08	0	0	0	0	120	0	0	1	1	1	2	2	3	3.04449	13.9
32	1.08	1	1	0	9.02	0	0	0	0	0	1	2	2	3	3.04449	13.9
32	4.08	4	4	0	8.35	0	0	0	0	0	1	2	2	3	3.04449	13.9
32	10.08	10	10	0	3.02	0	0	0	0	0	1	2	2	3	3.04449	13.9
33	0	-0.07	0	0	0	0	0	0	3	1	1	2	2	3	1.94935	11
33	0.07	0	0	0	0	80	0	0	1	1	1	2	2	3	1.94935	11
33	1.07	1	1	0	8.76	0	0	0	0	0	1	2	2	3	1.94935	11
33	4.07	4	4	0	11.3	0	0	0	0	0	1	2	2	3	1.94935	11
33	10.07	10	10	0	5.13	0	0	0	0	0	1	2	2	3	1.94935	11
37	0	-0.08	0	0	0	0	0	0	3	1	1	2	2	3	1.615332	10.9
37	0.08	0	0	0	0	120	0	0	1	1	1	2	2	3	1.615332	10.9
37	1.05	0.97	1	0	5.81	0	0	0	0	0	1	2	2	3	1.615332	10.9
37	4.05	3.97	4	0	10.7	0	0	0	0	0	1	2	2	3	1.615332	10.9
37	10.05	9.97	10	0	6.39	0	0	0	0	0	1	2	2	3	1.615332	10.9
38	0	0	0	0	0	0	0	0	3	1	1	2	2	1	13.90007	57.6
38	0	0	0	0	0	600	0	0	1	1	1	2	-99	1	13.90007	57.6
38	29.48	0	0	0	0	600	0	0	1	1	1	2	-99	1	13.90007	57.6
38	50.73	0	0	0	0	600	0	0	1	1	1	2	-99	1	13.90007	57.6
38	69.22	18.49	0	0	1.29	0	0	0	0	0	1	2	-99	1	13.90007	57.6
38	69.35	0	0	0	0	600	0	0	1	1	1	2	2	1	13.90007	57.6
38	70.32	0.97	1	0	9.87	0	0	0	0	0	1	2	2	1	13.90007	57.6
38	73.35	4	4	0	10.5	0	0	0	0	0	1	2	2	1	13.90007	57.6
38	79.35	10	10	0	4	0	0	0	0	0	1	2	2	1	13.90007	57.6
39	0	-0.12	0	0	0	0	0	0	3	1	1	2	2	3	2.554415	11.2
39	0.12	0	0	0	0	120	0	0	1	1	1	2	2	3	2.554415	11.2
39	1.12	1	1	0	8.2	0	0	0	0	0	1	2	2	3	2.554415	11.2
39	4.12	4	4	0	9.39	0	0	0	0	0	1	2	2	3	2.554415	11.2
39	10.12	10	10	0	3.31	0	0	0	0	0	1	2	2	3	2.554415	11.2
40	0	-0.1	0	0	0	0	0	0	3	1	1	2	2	3	2.554415	12.4
40	0.1	0	0	0	0	120	0	0	1	1	1	2	2	3	2.554415	12.4
40	1.1	1	1	0	4.42	0	0	0	0	0	1	2	2	3	2.554415	12.4
40	4.1	4	4	0	5.63	0	0	0	0	0	1	2	2	3	2.554415	12.4
40	10.1	10	10	0	3.14	0	0	0	0	0	1	2	2	3	2.554415	12.4
41	0	0	0	0	0	0	0	0	3	1	1	2	2	1	15.33744	38.1
41	0	0	0	0	0	600	0	0	1	1	1	2	-99	1	15.33744	38.1
41	24	0	0	0	0	600	0	0	1	1	1	2	-99	1	15.33744	38.1
41	52	0	0	0	0	600	0	0	1	1	1	2	-99	1	15.33744	38.1
41	69.98	17.98	0	0	4.21	0	0	0	0	0	1	2	-99	1	15.33744	38.1
41	70.12	0	0	0	0	600	0	0	1	1	1	2	2	1	15.33744	38.1
41	71.08	0.96	1	0	7.25	0	0	0	0	0	1	2	2	1	15.33744	38.1
41	74.08	3.96	4	0	22	0	0	0	0	0	1	2	2	1	15.33744	38.1
41	80.08	9.96	10	0	14.3	0	0	0	0	0	1	2	2	1	15.33744	38.1
41	94.12	0	0	0	0	600	4	24	1	1	1	2	2	1	15.33744	38.1
41	216	0	0	0	0	600	0	0	1	1	2	2	-99	1	15.36208	38.4
41	243	0	0	0	0	600	0	0	1	1	2	2	-99	1	15.36208	38.4
41	264.25	0	0	0	0	600	0	0	1	1	2	2	-99	1	15.36208	38.4
41	285.58	21.33	0	0	8.46	0	0	0	0	0	2	2	-99	1	15.36208	38.4
41	285.67	0	0	0	0	600	0	0	1	1	2	2	2	2	15.36208	38.4
41	286.67	1	1	0	19.7	0	0	0	0	0	2	2	2	2	15.36208	38.4
41	289.67	4	4	0	20.4	0	0	0	0	0	2	2	2	2	15.36208	38.4
41	295.67	10	10	0	12.8	0	0	0	0	0	2	2	2	2	15.36208	38.4
44	0	-0.42	0	0	0	0	0	0	3	1	1	2	2	3	5.138946	17
44	0.42	0	0	0	0	160	0	0	1	1	1	2	2	3	5.138946	17
44	1.03	0.61	1	0	3.23	0	0	0	0	0	1	2	2	3	5.138946	17
44	4.03	3.61	4	0	6.74	0	0	0	0	0	1	2	2	3	5.138946	17
44	10.03	9.61	10	0	2.69	0	0	0	0	0	1	2	2	3	5.138946	17
45	0	-0.17	0	0	0	0	0	0	3	1	1	2	2	3	7.26078	19.7
45	0.17	0	0	0	0	160	0	0	1	1	1	2	2	3	7.26078	19.7
45	1.17	1	1	0	3.65	0	0	0	0	0	1	2	2	3	7.26078	19.7
45	4.17	4	4	0	7.33	0	0	0	0	0	1	2	2	3	7.26078	19.7
45	10.22	10.05	10	0	3.16	0	0	0	0	0	1	2	2	3	7.26078	19.7
46	0	-0.15	0	0	0	0	0	0	3	1	1	2	2	3	2.099931	11.99
46	0.15	0	0	0	0	120	0	0	1	1	1	2	2	3	2.099931	11.99
46	1.15	1	1	0	13.3	0	0	0	0	0	1	2	2	3	2.099931	11.99
46	4.15	4	4	0	9.19	0	0	0	0	0	1	2	2	3	2.099931	11.99
46	10.15	10	10	0	3.02	0	0	0	0	0	1	2	2	3	2.099931	11.99
47	0	-0.12	0	0	0	0	0	0	3	1	1	2	2	1	11.62218	30.8
47	0.12	0	0	0	0	324.1	0	0	1	1	1	2	2	1	11.62218	30.8
47	1.12	1	1	0	12.4	0	0	0	0	0	1	2	2	1	11.62218	30.8
47	4.12	4	4	0	12	0	0	0	0	0	1	2	2	1	11.62218	30.8
47	10.12	10	10	0	4.99	0	0	0	0	0	1	2	2	1	11.62218	30.8
48	0	0	0	0	0	0	0	0	3	1	1	2	2	3	5.61807	17.5
48	0	0	0	0	0	170	0	0	1	1	1	2	2	3	5.61807	17.5
48	11.92	0	0	0	0	170	0	0	1	1	1	2	2	3	5.61807	17.5
48	23.67	0	0	0	0	170	0	0	1	1	1	2	2	3	5.61807	17.5
48	36.33	0	0	0	0	170	0	0	1	1	1	2	2	3	5.61807	17.5
48	47.42	0	0	0	0	170	0	0	1	1	1	2	2	3	5.61807	17.5
48	60.17	0	0	0	0	170	0	0	1	1	1	2	2	3	5.61807	17.5
48	70.9	10.73	0	0	1.85	0	0	0	0	0	1	2	2	3	5.61807	17.5
48	71.1	0	0	0	0	170	0	0	1	1	1	2	2	3	5.61807	17.5
48	72.07	0.97	1	0	4.11	0	0	0	0	0	1	2	2	3	5.61807	17.5
48	75.07	3.97	4	0	12.9	0	0	0	0	0	1	2	2	3	5.61807	17.5
48	81.07	9.97	10	0	5.29	0	0	0	0	0	1	2	2	3	5.61807	17.5
48	83.1	0	0	0	0	170	48	12	1	1	1	2	2	3	5.61807	17.5
48	671.67	0	0	0	0	200	0	0	1	1	2	2	2	3	5.69473	17.8
48	695.7	0	0	0	0	200	0	0	1	1	2	2	2	3	5.69473	17.8
48	719.67	0	0	0	0	200	0	0	1	1	2	2	2	3	5.69473	17.8
48	744.33	24.66	0	0	0.83	0	0	0	0	0	2	2	2	3	5.69473	17.8
48	744.4	0	0	0	0	200	0	0	1	1	2	2	2	3	5.69473	17.8
48	745.33	0.93	1	0	10.9	0	0	0	0	0	2	2	2	3	5.69473	17.8
48	748.33	3.93	4	0	11.4	0	0	0	0	0	2	2	2	3	5.69473	17.8
48	754.33	9.93	10	0	5.17	0	0	0	0	0	2	2	2	3	5.69473	17.8
49	0	-0.12	0	0	0	0	0	0	3	1	1	2	2	3	4.421629	15.2
49	0.12	0	0	0	0	160	0	0	1	1	1	2	2	3	4.421629	15.2
49	1.12	1	1	0	2.5	0	0	0	0	0	1	2	2	3	4.421629	15.2
49	4.12	4	4	0	7.14	0	0	0	0	0	1	2	2	3	4.421629	15.2
49	10.12	10	10	0	5.65	0	0	0	0	0	1	2	2	3	4.421629	15.2
50	0	0	0	0	0	0	0	0	3	1	1	2	-99	1	12.96646	31.7
50	0	0	0	0	0	300	0	0	1	1	1	2	-99	1	12.96646	31.7
50	21.25	0	0	0	0	300	0	0	1	1	1	2	-99	1	12.96646	31.7
50	45.17	0	0	0	0	300	0	0	1	1	1	2	-99	1	12.96646	31.7
50	68.57	23.4	0	0	6.58	0	0	0	0	0	1	2	-99	1	12.96646	31.7
50	68.82	0	0	0	0	333.1	0	0	1	1	1	2	-99	1	12.96646	31.7
50	69.82	1	1	0	6.69	0	0	0	0	0	1	2	-99	1	12.96646	31.7
50	72.82	4	4	0	14.1	0	0	0	0	0	1	2	-99	1	12.96646	31.7
50	78.82	10	10	0	13.9	0	0	0	0	0	1	2	-99	1	12.96646	31.7
51	0	-0.1	0	0	0	0	0	0	3	1	1	2	2	3	3.772758	17
51	0.1	0	0	0	0	160	0	0	1	1	1	2	2	3	3.772758	17
51	1.13	1.03	1	0	1.38	0	0	0	0	0	1	2	2	3	3.772758	17
51	4.1	4	4	0	11.2	0	0	0	0	0	1	2	2	3	3.772758	17
51	10.1	10	10	0	8.06	0	0	0	0	0	1	2	2	3	3.772758	17
53	0	-0.22	0	0	0	0	0	0	3	1	1	2	2	3	4.731006	19
53	0.22	0	0	0	0	160	0	0	1	1	1	2	2	3	4.731006	19
53	1.15	0.93	1	0	7.71	0	0	0	0	0	1	2	2	3	4.731006	19
53	4.15	3.93	4	0	6.48	0	0	0	0	0	1	2	2	3	4.731006	19
53	10.15	9.93	10	0	2.8	0	0	0	0	0	1	2	2	3	4.731006	19
54	0	-0.1	0	0	0	0	0	0	3	1	1	2	2	3	1.878166	12.5
54	0.1	0	0	0	0	120	0	0	1	1	1	2	2	3	1.878166	12.5
54	1.1	1	1	0	1.1	0	0	0	0	0	1	2	2	3	1.878166	12.5
54	4.1	4	4	0	5.68	0	0	0	0	0	1	2	2	3	1.878166	12.5
54	10.1	10	10	0	3.34	0	0	0	0	0	1	2	2	3	1.878166	12.5
55	0	0	0	0	0	0	0	0	3	1	1	2	2	3	1.774127	8.48
55	0	0	0	0	0	90	0	0	1	1	1	2	2	3	1.774127	8.48
55	11.92	0	0	0	0	90	0	0	1	1	1	2	2	3	1.774127	8.48
55	25.33	0	0	0	0	90	0	0	1	1	1	2	2	3	1.774127	8.48
55	35.83	0	0	0	0	90	0	0	1	1	1	2	2	3	1.774127	8.48
55	47.83	0	0	0	0	90	0	0	1	1	1	2	2	3	1.774127	8.48
55	60	0	0	0	0	90	0	0	1	1	1	2	2	3	1.774127	8.48
55	71.05	11.05	0	0	4.27	0	0	0	0	0	1	2	2	3	1.774127	8.48
55	71.1	0	0	0	0	80	0	0	1	1	1	2	2	3	1.774127	8.48
55	72.1	1	1	0	17.1	0	0	0	0	0	1	2	2	3	1.774127	8.48
55	75.1	4	4	0	9.5	0	0	0	0	0	1	2	2	3	1.774127	8.48
55	81.1	10	10	0	2.47	0	0	0	0	0	1	2	2	3	1.774127	8.48
55	83.1	0	0	0	0	90	36	12	1	1	1	2	2	3	1.774127	8.48
55	528	0	0	0	0	90	0	0	1	1	2	2	2	3	1.83436	9.17
55	540.33	0	0	0	0	90	0	0	1	1	2	2	2	3	1.83436	9.17
55	552.33	0	0	0	0	90	0	0	1	1	2	2	2	3	1.83436	9.17
55	564.17	0	0	0	0	90	0	0	1	1	2	2	2	3	1.83436	9.17
55	575.83	0	0	0	0	90	0	0	1	1	2	2	2	3	1.83436	9.17
55	588.42	0	0	0	0	90	0	0	1	1	2	2	2	3	1.83436	9.17
55	598.9	10.48	0	0	3.11	0	0	0	0	0	2	2	2	3	1.83436	9.17
55	599.02	0	0	0	0	80	0	0	1	1	2	2	2	3	1.83436	9.17
55	600.02	1	1	0	11.9	0	0	0	0	0	2	2	2	3	1.83436	9.17
55	603.05	4.03	4	0	8.32	0	0	0	0	0	2	2	2	3	1.83436	9.17
55	609.02	10	10	0	2.54	0	0	0	0	0	2	2	2	3	1.83436	9.17
85	0	0	0	0	0	0	0	0	3	1	1	1	2	3	4.96646	16
85	0	0	0	0	0	150	0	0	1	1	1	1	2	3	4.96646	16
85	11.03	0	0	0	0	159	0	0	1	1	1	1	2	3	4.96646	16
85	23.9	12.87	0	0	3.56	0	0	0	0	0	1	1	2	3	4.96646	16
85	24.08	0	0	0	0	159	0	0	1	1	1	1	1	3	4.96646	16
85	25.08	1	1	0	11.3	0	0	0	0	0	1	1	1	3	4.96646	16
85	26.1	2.02	2	0	12.5	0	0	0	0	0	1	1	1	3	4.96646	16
85	28.13	4.05	4	0	9.39	0	0	0	0	0	1	1	1	3	4.96646	16
85	30.1	6.02	6	0	7.14	0	0	0	0	0	1	1	1	3	4.96646	16
85	32.07	7.99	8	0	4.57	0	0	0	0	0	1	1	1	3	4.96646	16
94	0	0	0	0	0	0	0	0	3	1	1	1	2	3	9.560575	21.6
94	0	0	0	0	0	200	0	0	1	1	1	1	2	3	9.560575	21.6
94	10	0	0	0	0	216	0	0	1	1	1	1	2	3	9.560575	21.6
94	22.83	12.83	0	0	1.4	0	0	0	0	0	1	1	2	3	9.560575	21.6
94	22.92	0	0	0	0	216	0	0	1	1	1	1	2	3	9.560575	21.6
94	23.9	0.98	1	0	10.2	0	0	0	0	0	1	1	2	3	9.560575	21.6
94	24.92	2	2	0	14.3	0	0	0	0	0	1	1	2	3	9.560575	21.6
94	26.92	4	4	0	8.01	0	0	0	0	0	1	1	2	3	9.560575	21.6
94	30.92	8	8	0	3.01	0	0	0	0	0	1	1	2	3	9.560575	21.6
94	33.92	11	11	0	1.2	0	0	0	0	0	1	1	2	3	9.560575	21.6
106	0	0	0	0	0	0	0	0	3	1	1	1	2	3	1.587953	12.36
106	0	0	0	0	0	120	0	0	1	1	1	1	2	3	1.587953	12.36
106	10	0	0	0	0	120	0	0	1	1	1	1	2	3	1.587953	12.36
106	22.77	12.77	0	0	2.04	0	0	0	0	0	1	1	2	3	1.587953	12.36
106	22.92	0	0	0	0	123.6	0	0	1	1	1	1	1	3	1.587953	12.36
106	23.97	1.05	1	0	15	0	0	0	0	0	1	1	1	3	1.587953	12.36
106	24.9	1.98	2	0	12.2	0	0	0	0	0	1	1	1	3	1.587953	12.36
106	26.92	4	4	0	8.61	0	0	0	0	0	1	1	1	3	1.587953	12.36
106	30.92	8	8	0	4.02	0	0	0	0	0	1	1	1	3	1.587953	12.36
106	33.92	11	11	0	2.16	0	0	0	0	0	1	1	1	3	1.587953	12.36
133	0	0	0	0	0	0	0	0	3	1	1	1	2	3	7.15948	21.4
133	0	0	0	0	0	300	0	0	1	1	1	1	2	3	7.15948	21.4
133	11.5	0	0	0	0	214.5	0	0	1	1	1	1	2	3	7.15948	21.4
133	23.55	12.05	0	0	4.97	0	0	0	0	0	1	1	2	3	7.15948	21.4
133	23.62	0	0	0	0	214.5	0	0	1	1	1	1	2	1	7.15948	21.4
133	24.62	1	1	0	5.01	0	0	0	0	0	1	1	2	1	7.15948	21.4
133	25.62	2	2	0	7.46	0	0	0	0	0	1	1	2	1	7.15948	21.4
133	27.6	3.98	4	0	10.4	0	0	0	0	0	1	1	2	1	7.15948	21.4
133	29.6	5.98	6	0	11.2	0	0	0	0	0	1	1	2	1	7.15948	21.4
133	31.62	8	8	0	9.15	0	0	0	0	0	1	1	2	1	7.15948	21.4
217	0	0	0	0	0	0	0	0	3	1	1	1	2	3	4.70637	12.6
217	0	0	0	0	0	125	0	0	1	1	1	1	2	3	4.70637	12.6
217	7	0	0	0	0	126	0	0	1	1	1	1	2	3	4.70637	12.6
217	19.83	12.83	0	0	5.33	0	0	0	0	0	1	1	2	3	4.70637	12.6
217	20	0	0	0	0	126	0	0	1	1	1	1	1	2	4.70637	12.6
217	21	1	1	0	5.63	0	0	0	0	0	1	1	1	2	4.70637	12.6
217	32	0	0	0	0	150	10	12	1	1	1	1	1	2	4.70637	12.6
217	165.17	0	0	0	0	150	0	0	1	1	2	1	2	3	4.72553	12.7
217	175	0	0	0	0	127	0	0	1	1	2	1	2	3	4.72553	12.7
217	188	13	0	0	2.01	0	0	0	0	0	2	1	2	3	4.72553	12.7
217	188.08	0	0	0	0	127	0	0	1	1	2	1	1	3	4.72553	12.7
217	200.08	0	0	0	0	127	41	12	1	1	2	1	1	3	4.72553	12.7
217	717.25	0	0	0	0	150	0	0	1	1	3	1	1	3	4.7885	12.5
217	727	0	0	0	0	125	0	0	1	1	3	1	1	3	4.7885	12.5
217	739.62	12.62	0	0	2.41	0	0	0	0	0	3	1	1	3	4.7885	12.5
217	739.85	0	0	0	0	125	0	0	1	1	3	1	1	3	4.7885	12.5
217	740.82	0.97	1	0	3.88	0	0	0	0	0	3	1	1	3	4.7885	12.5
217	741.85	2	2	0	8.98	0	0	0	0	0	3	1	1	3	4.7885	12.5
217	743.88	4.03	4	0	9.61	0	0	0	0	0	3	1	1	3	4.7885	12.5
217	745.87	6.02	6	0	8.68	0	0	0	0	0	3	1	1	3	4.7885	12.5
217	747.83	7.98	8	0	6.01	0	0	0	0	0	3	1	1	3	4.7885	12.5
225	0	0	0	0	0	0	0	0	3	1	1	1	2	3	1.43737	11.9
225	0	0	0	0	0	120	0	0	1	1	1	1	2	3	1.43737	11.9
225	9.03	0	0	0	0	119	0	0	1	1	1	1	2	3	1.43737	11.9
225	22.55	13.52	0	0	2.17	0	0	0	0	0	1	1	2	3	1.43737	11.9
225	22.67	0	0	0	0	119	0	0	1	1	1	1	1	3	1.43737	11.9
225	23.67	1	1	0	9.93	0	0	0	0	0	1	1	1	3	1.43737	11.9
225	24.65	1.98	2	0	14.2	0	0	0	0	0	1	1	1	3	1.43737	11.9
225	26.65	3.98	4	0	14.2	0	0	0	0	0	1	1	1	3	1.43737	11.9
225	28.67	6	6	0	9.11	0	0	0	0	0	1	1	1	3	1.43737	11.9
225	30.65	7.98	8	0	8.04	0	0	0	0	0	1	1	1	3	1.43737	11.9
281	0	0	0	0	0	0	0	0	3	1	1	1	2	1	13.7988	30.5
281	0	0	0	0	0	600	0	0	1	1	1	1	2	1	13.7988	30.5
281	22.48	22.48	0	0	15	0	0	0	0	0	1	1	2	1	13.7988	30.5
281	22.58	0	0	0	0	300	0	0	1	1	1	1	2	2	13.7988	30.5
281	23.58	1	1	0	17.5	0	0	0	0	0	1	1	2	2	13.7988	30.5
281	24.6	2.02	2	0	20.7	0	0	0	0	0	1	1	2	2	13.7988	30.5
281	26.58	4	4	0	23.1	0	0	0	0	0	1	1	2	2	13.7988	30.5
281	28.58	6	6	0	23.9	0	0	0	0	0	1	1	2	2	13.7988	30.5
281	30.58	8	8	0	20.9	0	0	0	0	0	1	1	2	2	13.7988	30.5
283	0	0	0	0	0	0	0	0	3	1	1	1	2	3	0.583162	7.15
283	0	0	0	0	0	60	0	0	1	1	1	1	2	3	0.583162	7.15
283	10	0	0	0	0	71.5	0	0	1	1	1	1	2	3	0.583162	7.15
283	22.43	12.43	0	0	5.93	0	0	0	0	0	1	1	2	3	0.583162	7.15
283	22.57	0	0	0	0	71.5	0	0	1	1	1	1	1	3	0.583162	7.15
283	23.57	1	1	0	11.9	0	0	0	0	0	1	1	1	3	0.583162	7.15
283	24.57	2	2	0	14.7	0	0	0	0	0	1	1	1	3	0.583162	7.15
283	26.57	4	4	0	11.7	0	0	0	0	0	1	1	1	3	0.583162	7.15
283	28.57	6	6	0	14.5	0	0	0	0	0	1	1	1	3	0.583162	7.15
283	30.57	8	8	0	10.1	0	0	0	0	0	1	1	1	3	0.583162	7.15
286	0	0	0	0	0	0	0	0	3	1	1	1	2	3	1.01574	10.73
286	0	0	0	0	0	100	0	0	1	1	1	1	2	3	1.01574	10.73
286	10	0	0	0	0	107	0	0	1	1	1	1	2	3	1.01574	10.73
286	22.45	12.45	0	0	2.74	0	0	0	0	0	1	1	2	3	1.01574	10.73
286	22.67	0	0	0	0	107.4	0	0	1	1	1	1	1	3	1.01574	10.73
286	23.7	1.03	1	0	10.6	0	0	0	0	0	1	1	1	3	1.01574	10.73
286	24.67	2	2	0	13.5	0	0	0	0	0	1	1	1	3	1.01574	10.73
286	26.65	3.98	4	0	12.2	0	0	0	0	0	1	1	1	3	1.01574	10.73
286	28.67	6	6	0	8.41	0	0	0	0	0	1	1	1	3	1.01574	10.73
286	30.67	8	8	0	5.88	0	0	0	0	0	1	1	1	3	1.01574	10.73
