# Supplementary material for: Pharmacokinetics, optimal dosing, and safety of linezolid in children with multidrug-resistant tuberculosis: Combined data from two prospective observational studies
Source: PLoS Med. 2019 Apr 30;16(4):e1002789. doi: 10.1371/journal.pmed.1002789 (PMC6490911; doi:10.1371/journal.pmed.1002789)
Supplement: S2 Data — PK, pharmacokinetic (XLSX) [file pmed.1002789.s010.xlsx]

## Sheet: Sheet1
VARIABLE NAME	VARIABLE DEFINITION	NOTES
ID	Individual
TIME	Time from first dose	units=hours
TAD	Time after dose	units=hours
HOUR	Sample hour time
DV	Linezolid concentration	units=mg/L
AMT	Amount of dose	units=mg
ADDL	Additional doses
II	Interval dosing
EVID	Event identification
MDV	Missing DV
PK_OCC	Pharmacokinetic occasion
ARM	Study	1=MDRPK1/ 2=MDRPK2
ROUTE	Route of dose administration	1=NGT/ 2=Oral/ -99 Missing Value
FORMULATION	Dose Formulation	1=Whole Tablet; 2=Crushed tablet; 3=Suspension
AGE	Age	units=years
WT	Weight	units=Kg
