# Supplementary material for: Pharmacokinetics, optimal dosing, and safety of linezolid in children with multidrug-resistant tuberculosis: Combined data from two prospective observational studies
Source: PLoS Med. 2019 Apr 30;16(4):e1002789. doi: 10.1371/journal.pmed.1002789 (PMC6490911; doi:10.1371/journal.pmed.1002789)
Supplement: S3 Data — (XLSX) [file pmed.1002789.s011.xlsx]

## Sheet: Demographic Data
ptid	hivstatus	gender	weight_kg	height_cm	race	pk_occasion	agepkyears	timeonlinez	waz_uk	arm	multiple_single_dose	bin_waz
1	0	0	42.5	152	2	A	14.5873	0	-1.38053	2	0	0
4	0	1	13.1	102.4	2	A	6.66119	0	-5.00583	2	0	1
5	0	1	11.4	82.7	2	A	1.74949	0	-0.471148	2	0	0
7	0	1	17.2	106.8	2	A	5.64271	0	-1.27259	2	0	0
10	0	0	47.5	157.6	1	A	13.911	0	-0.278374	2	0	0
11	0	0	29.9	133.5	1	A	9.96851	0	-0.419866	2	0	0
12	0	0	36.5	143.9	1	A	11.5784	0	-0.271329	2	0	0
13	0	0	13.8	98.5	1	A	4.29843	0	-1.63803	2	0	0
14	0	1	12.7	85.7	1	A	2.67762	63	-0.869709	2	1	0
16	0	1	41.9	152.9	1	A	12.7994	0	0.003797	2	0	0
17	0	1	31.3	143	2	A	12.0465	0	-1.24408	2	0	0
19	0	1	10.5	81.7	2	A	2.20944	0	-1.96399	2	0	0
20	1	1	10.5	82.6	1	A	2.22861	31	-1.99313	2	1	0
20	1	1	11.35	83.2	1	B	2.2861	52	-1.34301	2	1	0
21	0	0	10.86	75.8	2	A	1.20739	0	0.721444	2	0	0
22	0	0	8.51	71.4	1	A	1.1499	0	-1.47027	2	0	0
23	0	0	9.32	75	2	A	1.83984	0	-2.09277	2	0	1
24	0	0	20.9	114.5	2	A	6.89117	0	-0.557521	2	0	0
26	0	1	13.7	98	1	A	4.27652	160	-1.97709	2	1	0
28	0	1	8.75	76.2	1	A	1.28679	0	-2.1104	2	0	1
30	0	0	21.8	117.7	1	A	7.8768	0	-1.03945	2	0	0
31	0	0	35.9	154	2	A	12.6242	0	-1.08425	2	0	0
32	0	0	13.9	96.4	1	A	3.04449	0	-0.220521	2	0	0
33	0	1	11	77.4	2	A	1.94935	0	-1.12603	2	0	0
37	0	0	10.9	77	2	A	1.61533	0	-0.166295	2	0	0
38	0	1	57.6	175.5	1	A	13.9001	64	0.903194	2	1	0
39	0	0	11.2	84	1	A	2.55441	0	-1.49963	2	0	0
40	0	0	12.4	85.5	1	A	2.55441	0	-0.561451	2	0	0
41	0	1	38.1	161.7	1	A	15.3374	197	-2.46975	2	1	1
41	0	1	38.4	162	1	B	15.3621	206	-2.4402	2	1	1
44	0	0	17	108.8	1	A	5.13895	0	-0.686141	2	0	0
45	0	0	19.7	125	1	A	7.26078	0	-1.2868	2	0	0
46	0	1	11.99	81.5	2	A	2.09993	0	-0.550617	2	0	0
47	1	0	30.8	130	1	A	11.6222	0	-1.2528	2	0	0
48	0	0	17.5	111	1	A	5.61807	99	-0.859873	2	1	0
48	0	0	17.8	111.5	1	B	5.69473	127	-0.790573	2	1	0
49	0	1	15.2	99.8	1	A	4.42163	0	-1.17188	2	0	0
50	0	0	31.7	147	2	A	12.9665	61	-2.12218	2	1	1
51	0	1	17	101	2	A	3.77276	0	0.446074	2	0	0
53	0	1	19	111.8	2	A	4.73101	0	0.425232	2	0	0
54	0	0	12.5	88.7	2	A	1.87817	0	0.604717	2	0	0
55	0	1	8.48	78	2	A	1.77413	45	-3.33768	2	1	1
55	0	1	9.17	79	2	B	1.83436	67	-2.68031	2	1	1
85	0	0	16	106	1	A	4.96646	48	-1.01846	1	1	0
133	0	0	21.4	114	2	A	7.15948	54	-0.609215	1	1	0
217	0	1	12.6	93.5	2	A	4.70637	128	-3.27307	1	1	1
217	0	1	12.7	94.1	2	B	4.72553	135	-3.21608	1	1	1
217	0	1	12.5	94	2	C	4.7885	158	-3.45085	1	1	1
225	0	1	11.9	78.6	2	A	1.43737	169	0.495951	1	1	0
281	0	0	30.5	156	1	A	13.7988	54	-3.11566	1	1	1
283	0	1	7.15	64.3	2	A	0.583162	47	-1.58776	1	1	0
286	0	1	10.73	76	2	A	1.01574	25	0.527761	1	1	0
94	1	1	21.6	112.3	1	A	9.56057	24	-2.47556	1	1	1
106	0	1	12.36	82	1	A	1.58795	20	0.565085	1	1	0

## Sheet: Safety Data
ptid	arm	Grade3_4_AE_Failure	TimeTo_Grade3_4_AE_or_TimeCensored	FirstAE_FailureEvent	Time_To_FirstAE_or_Censor	TotalTimeOnLinezolid_Days	Hb_baseline	auc_0_24mglh	Bin_AUC0_24	cmaxmgl	cminmgl	Bin_Cmin
14	2	1	675	1	675	675	12.8	120.93	1	13.047	0.807	0
20	2	0	554	0	554	554	11.4	138.7	1	17.542	6.085	1
26	2	1	14	1	14	510	10.7	248.81	1	16.378	6.03	1
38	2	0	185	0	185	185	12.4	126.5	1	11.406	1.29	0
41	2	0	512	0	512	512	11.6	342.19	1	19.955	6.335	1
48	2	0	228	1	92	228	11.1	106.5	0	13.485	1.34	0
50	2	1	172	1	32	172	11.3	228.99	1	13.677	6.58	1
55	2	1	177	1	54	179	9.7	113.39	1	14.954	3.69	1
85	1	0	539	0	539	539	10.1	82.85	0	11.418	3.56	1
94	1	0	539	1	423	539	9.2	59.91	0	12.14	1.4	0
106	1	0	546	1	102	546	11.2	69.72	0	12.854	2.04	1
133	1	0	600	1	142	600	9	96.87	0	11.127	4.97	1
217	1	0	675	0	675	675	12.2	93.34	0	11.293	3.25	1
225	1	0	610	1	447	610	12.1	81.09	0	14.302	2.17	1
281	1	1	74	1	74	671	11.4	343.99	1	23.781	15	1
283	1	0	378	0	378	378	11.6	105.42	0	13.836	5.93	1
286	1	0	94	0	94	94	8.8	77.17	0	12.606	2.74	1

## Sheet: Codebook
		Demographic data
		Variable Name	Coding definition/Description
		ptid	Patient ID
		HIV status	0=HIV-uninfected; 1=HIV-infected
		Gender	0=Female; 1=Male
		weight_kg	weight in kilograms at time of PK
		height_cm	height in centimeters at time of PK
		Race	1=Black; 2=Mixed race
		pk_occasion	A=1st PK; B=2nd PK; C=3rd PK
		arm	1=MDR PK1; 2=MDR PK2
		multiple_single_dose	0=Patient had single linezolid dose; 1=Patient had multiple doses
		bin_waz	0=WAZ<-2.0; 1=WAZ>-2.0
		Safety Data
		Variable Name	Coding definition/Description
		ptid	Patient ID
		arm	1=MDR PK1; 2=MDR PK2
		Grade3_4_AE_Failure	0=No Grade 3 or 4 AE event reported; 1=Grade 3 or 4 AE event reported
		TimeTo_Grade3_4_AE_or_TimeCensored	Time to Grade 3 or 4 AE or time patient censored
		FirstAE_FailureEvent	0=No AE event reported; 1=AE event reported
		Time_To_FirstAE_or_Censor	Time to AE event or time patient censored
		TotalTimeOnLinezolid_Days
		Hb_baseline	hemoglobin at start of linezolid
		auc_0_24mglh
		Bin_AUC0_24	0=AUC<107 mg/L*hr; 1=AUC>107 mg/L*hr
		cmaxmgl
		cminmgl
		Bin_Cmin	0=Cmin<2.0 mg/L; 1=Cmin>2.0 mg/L
